# Supplementary material for: Surveillance of Pediatric Invasive Bacterial Diseases in the Veneto Region: Epidemiological Trends and Outcomes over 17 Years (2007–2023)
Source: Vaccines (Basel). 2025 Feb 24;13(3):230. doi: 10.3390/vaccines13030230 (PMC11945320; doi:10.3390/vaccines13030230)
Supplement: Supplementary file 1 [file vaccines-13-00230-s001.zip]

Archive with 1 entries (1 files):
- vaccines-3468777-supplementary.pdf
